# Supplementary material for: “I wish to remain HIV negative”: Pre-exposure prophylaxis adherence and persistence in transgender women and men who have sex with men in coastal Kenya
Source: PLoS One. 2021 Jan 19;16(1):e0244226. doi: 10.1371/journal.pone.0244226 (PMC7815127; doi:10.1371/journal.pone.0244226)
Supplement: S1 Dataset — (TXT) [file pone.0244226.s001.txt]

********************
Readme File Template
********************


0. SECTIONS 
------------- 
1.Project 
2.Dataset 
3.Terms of Use/Data Access
4.Contents 
5.Method and Processing 
6.Related Dataset(s)
7.Related Publication(s)


1. PROJECT 
------------  

Title:  Assessment of the PrEP continumm in Key population in Malindi

Dates: [project start-end] May 2017- March 2019

SSC/Protocol No: SERU 3418

Description of the related research project:Assessment of PrEP adherence and qualitaitve resons for diffrent adherhece levels in MSM and TGW in Malinidi, Kenya
Funding organisation:  SANTHE and IAVI

Grant no.:  SAN01-T02

Acknowledgement

We thank the International AIDS Vaccine Initiative (IAVI) for supporting the work at the Malindi Key Populations clinic. 
We are also grateful to the KEMRI-Wellcome Trust Research Program for the logistical support they provided to us, 
and to the participants who enrolled in the research study.
This work was supported through the Sub-Saharan African Network for TB/HIV-1 Research Excellence (SANTHE), a DELTAS Africa 
Initiative [grant # DEL-15-006]. The DELTAS Africa Initiative is an independent funding scheme of the African Academy of 
Sciences (AAS)’s Alliance for Accelerating Excellence in Science in Africa (AESA) and supported by the New Partnership for 
Africa’s Development Planning and Coordinating Agency (NEPAD Agency) with funding from the Wellcome Trust 
[grant # 107752/Z/15/Z] and the UK government. The views expressed in this publication are those of the author(s) and not
necessarily those of AAS, NEPAD Agency, Wellcome Trust or the UK government


2. DATASET 
------------  
Manuscript Title: “I wish to remain HIV negative”: Pre-Exposure prophylaxis adherence and persistence in Transgender women and Men who have Sex with Men in Coastal Kenya 

Dataset Title: PrEP Study_Data

Description: DO NOT COPY THE ABSTRACT OF AN ASSOCIATED PAPER. 
[Abstract or brief description of the Dataset. The description should provide summary 
information about the content of the dataset, e.g.: context and purpose of the research 
activity in which the data were collected/created, the nature of the data, how they were 
collected/generated, key characteristics, etc. – sufficient to give someone landing on the 
metadata record a basic understanding of what the data are and their possible relevance or use. 

We assessed PrEP adherence by measuring tenofovir-diphosphate (TFV-DP) levels and explore motives for PrEP persistence in TGW and MSM. 
Methods
Participants were enrolled in a one-year PrEP programme and made quarterly visits irrespective of whether they were still using PrEP. 
At their month 6 visit, participants provided a dried blood spot to test for TFV-DP levels; protective levels were defined as those compatible w
ith ≥4 pills per week (700-1249 fmol/punch). Before TFV-DP levels were available, a sub-set of these participants were purposively invited for 
an in-depth interview (IDI). Semi-structured IDI topic guides were used to explore motives to uptake, adhere to, and discontinue PrEP. 
IDI data were analyzed thematically. 
Results 
Fifty-three participants (42 MSM and 11 TGW) were enrolled. At month 6, 11 (20.7%) participants (8 MSM and 3 TGW) were lost to follow up or 
stopped taking PrEP. Any TFV-DP was detected in 62.5% (5/8) of TGW vs. 14.7% of MSM (5/34, p=0.01). Protective levels were detected in 37.5% of TGW (3/8), 
but not in any MSM. Nineteen IDI were conducted with 7 TGW and 9 MSM on PrEP, and 1 TGW and 2 MSM off PrEP.

Publication Year: 2020

Authors(s)information: Name/Institution/ORCID/Email address <including data manager>

Makobu Kimani (1), Elise M. van der Elst (1), Oscar Chirro (1), Elizabeth Wahome (1), Fauz Ibrahim (3), Nana Mukuria (1), 
Tobias F. Rinke de Wit (2), Susan M. Graham (4), Don Operario (5) and Eduard J. Sanders (1,6)

1 KEMRI-Wellcome Trust Research Program, 
2 Amsterdam Institute for Global Health and Development,  Department of Global Health, University of Amsterdam, 
3 Department of Health, Kilifi County, Kenya, 
4 Department of Global Health, University of Washington, 
5 Department of Public Health, Brown University, 
6 Nufield Department of Medicine, Oxford University


Corresponding author: Dr. Eduard Sanders
KEMRI-Wellcome Trust Research Program, Kilifi, Kenya. Phone: +254-723-593-762.


Source(s): 

Subject: Epidemiology/Social Sciences

Keywords: PrEP, Adherence, persistence, Transgender women, MSM, Kenya


3. TERMS OF USE/DATA ACCESS 
------------------------------  

 Ristricted access.


4. CONTENTS 
------------ 
 i. PrEP Study_Data - consist of the study dataset in excel format
ii. PrEP_Study_Codebook - consist of description of variables included in the study dataset


5. METHOD and PROCESSING 
--------------------------  
Data cleaning, recoding and quantitative analysis was done using Stata 15.0 (Stata Corp LLC, College Station, Texas, USA). 
Descriptive statistics were used to compare baseline socio-demographic and behavioural characteristics of MSM and TGW. 
Associations between binary or categorical variables were investigated using Chi-square or Fisher’s exact tests.
Recordings were translated into English and transcribed verbatim. Data were managed using NVivo (version 11.4.1). 
Two qualitative researchers independently coded the transcripts and agreed on the final codebook used for the analysis. 
Braun and Clarke [9] thematic analysis was applied. A social ecological model, developed by Poundstone et al. [10], 
was used to organize factors (e.g., social and structural, environmental, individual practices) related to PrEP use. 
We triangulated quantitative findings on PrEP adherence and TDF-DP levels with qualitative perspectives on PrEP motives, 
experiences, and discontinuation.


6. RELATED DATASET(S)
-------------------
PrEP interest survey.dta


7. RELATED PUBLICATION(S)
-------------------------- 
Kimani M, van der Elst EM, Chiro O, Oduor C, Wahome E, Kazungu W, et al. PrEP interest and HIV-1 incidence among MSM and 
transgender women in coastal Kenya. Journal of the International AIDS Society. 2019; 22: e25323.
